# Supplementary material for: The use of 2D fingerprint methods to support the assessment of structural similarity in orphan drug legislation
Source: J Cheminform. 2014 Feb 1;6:5. doi: 10.1186/1758-2946-6-5 (PMC3923256; doi:10.1186/1758-2946-6-5)
Supplement: Additional file 1: Table S1 — The 100 molecules-pairs from DrugBank 3.0 that comprised the training-set on which the 143 experts provided Yes/No decisions. [file 1758-2946-6-5-S1.ods]

## Sheet: Sheet1
Pairs	Structure - - Molecule A	SMILES - Molecule A	Structure - - Molecule B	SMILES - Molecule B	YES %	NO %
1a		CCN(CC)CC(=O)NC1=C(C)C=CC=C1C		CCCN1CCCC[C@H]1C(=O)NC1=C(C)C=CC=C1C	46.88	53.12
2a		CC1=C(CCN2CCC(CC2)C2=NOC3=C2C=CC(F)=C3)C(=O)N2CCCC(O)C2=N1		CC1=C(CCN2CCC(CC2)C2=NOC3=C2C=CC(F)=C3)C(=O)N2CCCCC2=N1	93.75	6.25
3a		COC1=CC=CC=C1OCC(O)CO		COC(=O)CCC1=CC=C(OCC(O)CNC(C)C)C=C1	14.06	85.94
4a		CCOC1=CC=CC=C1OCCN[C@H](C)CC1=CC(=C(OC)C=C1)S(N)(=O)=O		CC(C)C(=O)NC1=CC(=C(C=C1)[N+]([O-])=O)C(F)(F)F	3.13	96.87
5a		C[C@H](N)CC1=CC=CC=C1		CC(C)(N)CC1=CC=CC=C1	88.28	11.72
6a		C[C@H](NCCC1=CC=C(O)C=C1)[C@H](O)C1=CC=C(O)C=C1		OC(CC1=CN=CC=C1)(P(O)(O)=O)P(O)(O)=O	0.78	99.22
7a		OC[C@H]1O[C@H](C[C@@H]1O)N1C=C(I)C(=O)NC1=O		OC[C@H]1O[C@H](C[C@@H]1O)N1C=C(C(=O)NC1=O)C(F)(F)F	90.55	9.45
8a		CC[C@H](OC(C)=O)C(C[C@H](C)N(C)C)(C1=CC=CC=C1)C1=CC=CC=C1		OC(=O)C1=C(NC2=CC=CC(=C2)C(F)(F)F)N=CC=C1	1.56	98.44
9a		COCCC1=CC=C(OCC(O)CNC(C)C)C=C1		CC(C)NC[C@H](O)COC1=CC=C(NC(C)=O)C=C1	56.69	43.31
10a		CC[C@@H](CO)NC(=O)[C@H]1CN(C)[C@@H]2CC3=CNC4=CC=CC(=C34)C2=C1		C[C@@H](CO)NC(=O)[C@H]1CN(C)[C@@H]2CC3=CNC4=CC=CC(=C34)C2=C1	98.44	1.56
11a		C[C@H]1C[C@H]2[C@@H]3CC[C@](O)(C(C)=O)[C@@]3(C)CC[C@@H]2[C@@]2(C)CCC(=O)C=C12		CC(=O)[C@@]1(O)CC[C@H]2[C@@H]3C=C(C)C4=CC(=O)CC[C@]4(C)[C@H]3CC[C@]12C	96.09	3.91
12a		OC(CCN1CCCCC1)(C1CCCC1)C1=CC=CC=C1		CC1=CC=C(C=C1)S(=O)(=O)NC(=O)NN1CC2CCCC2C1	0	100
13a		OC(=O)COCCN1CCN(CC1)C(C1=CC=CC=C1)C1=CC=C(Cl)C=C1		NC1=CC(C(O)=O)=C(O)C=C1	0.78	99.22
14a		CN1C2=C(C=C(Cl)C=C2)C(=NC(O)C1=O)C1=CC=CC=C1		OC1N=C(C2=CC=CC=C2F)C2=C(C=CC(Cl)=C2)N(CCC#N)C1=O	74.21	25.79
15a		C[C@H]1C[C@H]2[C@@H]3CCC4=CC(=O)C=C[C@]4(C)[C@@]3(F)[C@@H](O)C[C@]2(C)[C@@]1(O)C(=O)CO		C[C@]12C[C@H](O)[C@@]3(F)[C@@H](CCC4=CC(=O)C=C[C@]34C)[C@@H]1C[C@@H](O)[C@]2(O)C(=O)CO	92.12	7.88
16a		CC(=O)OCC1=C(N2[C@H](SC1)[C@H](NC(=O)CC#N)C2=O)C(O)=O		CC1=C(N2[C@H](SC1)[C@H](NC(=O)[C@H](N)C1=CC=CC=C1)C2=O)C(O)=O	50.39	49.61
17a		CC(C)CN1C=NC2=C1C1=CC=CC=C1N=C2N		CC(C)NC(=O)NS(=O)(=O)C1=C(NC2=CC=CC(C)=C2)C=CN=C1	0.78	99.22
18a		COC(=O)CCC1=CC=C(OCC(O)CNC(C)C)C=C1		CC(C)NCC(O)COC1=CC=CC2=CC=CC=C12	24.22	75.78
19a		CC(C)NCC(O)COC1=CC=CC2=CC=CC=C12		CC(C)NCC(O)COC1=CC=CC=C1CC=C	49.61	50.39
20a		CC1(O)CCC2C3CCC4=CC(=O)CCC4(C)C3CCC12C		CN(C)[C@H]1[C@@H]2[C@@H](O)[C@@H]3C(=C)C4=C(C(O)=CC=C4)C(=O)C3=C(O)[C@]2(O)C(=O)C(C(N)=O)C1=O	0.78	99.22
21a		CCC1(CCC(C)C)C(=O)NC(=O)NC1=O		CCCCC1(CC)C(=O)NC(=O)NC1=O	97.66	2.34
22a		CN1C2=C(C=C(Cl)C=C2)C(=NCC1=O)C1=CC=CC=C1F		CN1C2=C(C=C(Cl)C=C2)C(=NCC1=O)C1=CC=CC=C1	94.53	5.47
23a		CC1(C)S[C@@H]2[C@H](NC(=O)CC3=CC=CC=C3)C(=O)N2[C@H]1C(O)=O		C\C=C\C1=C(N2[C@H](SC1)[C@H](NC(=O)[C@H](N)C1=CC=C(O)C=C1)C2=O)C(O)=O	39.37	60.63
24a		COC1=CC=CC=C1OCC(O)CO		COC1=CC=CC(=C1)[C@@]1(O)CCCC[C@@H]1CN(C)C	4.69	95.31
25a		CCN(CC)CC#CCOC(=O)C(O)(C1CCCCC1)C1=CC=CC=C1		C1=CN(C=N1)C(C1=CC=CC=C1)C1=CC=C(C=C1)C1=CC=CC=C1	0	100
26a		CCN1C=C(C(O)=O)C(=O)C2=CC(F)=C(C=C12)N1CCNCC1		CCN1C=C(C(O)=O)C(=O)C2=C1C=C(C=C2)C1=CC=NC=C1	79.53	20.47
27a		CC1NCCOC1C1=CC=CC=C1		N[C@@H](CC1=CC=CC=C1)C(O)=O	15.75	84.25
28a		OCC(O)COC1=CC=C(Cl)C=C1		OC(=O)COCCN1CCN(CC1)C(C1=CC=CC=C1)C1=CC=C(Cl)C=C1	1.56	98.44
29a		OC1N=C(C2=CC=CC=C2Cl)C2=C(NC1=O)C=CC(Cl)=C2		OC1N=C(C2=CC=CC=C2)C2=C(NC1=O)C=CC(Cl)=C2	94.53	5.47
30a		CCOC(=O)OC(C)OC(=O)[C@@H]1N2[C@H](SC1(C)C)[C@H](NC(=O)[C@H](N)C1=CC=CC=C1)C2=O		COC1=CC=CC=C1OCC(O)CO	0	100
31a		[Na+].C[C@]12CC[C@H]3[C@@H](CCC4=CC(OS([O-])(=O)=O)=CC=C34)[C@@H]1CCC2=O		C[C@]12CC[C@H]3[C@@H](CCC4=C3C=CC(O)=C4)[C@@H]1CCC2=O	83.59	16.41
32a		CC1(C)S[C@@H]2[C@H](NC(=O)[C@H](N)C3=CC=C(O)C=C3)C(=O)N2[C@H]1C(O)=O		C[C@H](N)[C@H](O)C1=CC(O)=CC=C1	2.34	97.66
33a		C[C@H](NCCC1=CC=C(O)C=C1)[C@H](O)C1=CC=C(O)C=C1		CC(CC1=CC=C(O)C=C1)NCC(O)C1=CC(O)=CC(O)=C1	84.38	15.62
34a		N[C@@H](CC1=CC=CC=C1)C(O)=O		CC(C)C1CC[C@@H](CC1)C(=O)N[C@H](CC1=CC=CC=C1)C(O)=O	25	75
35a		OC(=O)[C@@H]1C\C(=C/C=[N+]2\[C@@H](CC3=CC(O)=C(O)C=C23)C([O-])=O)C=C(N1)C(O)=O |r,c:24,t:11,14,17|		CC1=C(C)C=C2N(C[C@H](O)[C@H](O)[C@H](O)CO)C3=NC(=O)NC(=O)C3=NC2=C1	4.69	95.31
36a		CCN1C=C(C(O)=O)C(=O)C2=CC(F)=C(C=C12)N1CCNCC1		CC1CN(CCN1)C1=C(F)C(C)=C2C(=O)C(=CN(C3CC3)C2=C1)C(O)=O	84.38	15.62
37a		CCOC(=O)C1=CN=C(C=C1)C#CC1=CC2=C(SCCC2(C)C)C=C1		CCCC1=NN(C)C2=C1NC(=NC2=O)C1=C(OCC)C=CC(=C1)S(=O)(=O)N1CCN(C)CC1	2.34	97.66
38a		[O-][N+](=O)C1=CC2=C(NC(=O)CN=C2C2=CC=CC=C2Cl)C=C1		CC(C)C(=O)NC1=CC(=C(C=C1)[N+]([O-])=O)C(F)(F)F	5.47	94.53
39a		NC(=O)N1C2=CC=CC=C2CC(=O)C2=CC=CC=C12		NNCCC1=CC=CC=C1	1.56	98.44
40a		CCCC(C)C1(CC)C(=O)NC(=O)NC1=O		CC(C)C1(CC=C)C(=O)NC(=O)NC1=O	87.5	12.5
41a		C[C@@H](CC1=CC(O)=C(O)C=C1)[C@H](C)CC1=CC(O)=C(O)C=C1		C[C@@](CC1=CC(O)=C(O)C=C1)(NN)C(O)=O	10.94	89.06
42a		CC(=O)N[C@H]1C(O)O[C@H](CO)[C@@H](O)[C@@H]1O		CN(N=O)C(=O)N[C@H]1[C@@H](O)O[C@H](CO)[C@@H](O)[C@@H]1O	58.27	41.73
43a		NC(=N)NC(=O)CC1=C(Cl)C=CC=C1Cl		CC1CC2=CC=CC=C2N1NC(=O)C1=CC(=C(Cl)C=C1)S(N)(=O)=O	2.36	97.64
44a		C[C@]12CC[C@H]3[C@@H](CCC4=CC(=O)CC[C@H]34)[C@@H]1CC[C@@]2(O)C#C		C[C@H]1C[C@H]2[C@@H]3CC[C@](O)(C(C)=O)[C@@]3(C)CC[C@@H]2[C@@]2(C)CCC(=O)C=C12	81.25	18.75
45a		N[C@@H](CN1C=CC(=O)C(O)=C1)C(O)=O		[Br-].C[N+]1(C)[C@H]2C[C@@H](C[C@H]1C1OC21)OC(=O)[C@H](CO)C1=CC=CC=C1	1.56	98.44
46a		C(C1=NCCN1)C1=CC=CC2=CC=CC=C12		C(C1=NCCN1)C1=CC=CC=C1	71.09	28.91
47a		CCN1C=C(C(O)=O)C(=O)C2=CC(F)=C(C=C12)N1CCNCC1		NC1[C@@H]2CN(C[C@H]12)C1=C(F)C=C2C(=O)C(=CN(C3=C(F)C=C(F)C=C3)C2=N1)C(O)=O	40.63	59.37
48a		NC(=O)C1=CC=CC=C1O		[Na+].OC1=CC=CC=C1C([O-])=O	81.1	18.9
49a		OC(=O)CC1=CC=CC=C1NC1=C(Cl)C=CC=C1Cl		CC1=C(C=C(C#N)C(=O)N1)C1=CC=NC=C1	1.56	98.44
50a		CN1C(=O)CC(C1=O)C1=CC=CC=C1		CC(C(O)=O)C1=CC(=CC=C1)C(=O)C1=CC=CC=C1	3.13	96.87
51a		C\C=C\C1=C(N2[C@H](SC1)[C@H](NC(=O)[C@H](N)C1=CC=C(O)C=C1)C2=O)C(O)=O		CC1=C(N2C(SC1)C(NC(=O)C(N)C1=CC=C(O)C=C1)C2=O)C(O)=O	93.75	6.25
52a		COC1=CC2=C(NC=C2CCNC(C)=O)C=C1		CNS(=O)(=O)CC1=CC2=C(NC=C2CCN(C)C)C=C1	57.81	42.19
53a		CCOC(=O)[C@H](CCC1=CC=CC=C1)N[C@@H](C)C(=O)N1[C@H]2CCC[C@H]2C[C@H]1C(O)=O		CC1=C(OC2=C(C=CC=C2C(=O)OCCN2CCCCC2)C1=O)C1=CC=CC=C1	1.56	98.44
54a		OC1=C(CC2=C(O)OC3=CC=CC=C3C2=O)C(=O)C2=CC=CC=C2O1		CC(=O)CC(C1=CC=CC=C1)C1=C(O)OC2=CC=CC=C2C1=O	50.78	49.22
55a		CN1C2=C(C=C(Cl)C=C2)C(=NCC1=O)C1=CC=CC=C1		CN1CCN(CC1)C1=NC2=CC(Cl)=CC=C2NC2=CC=CC=C12	19.53	80.47
56a		CC(=O)[C@@]1(O)CC[C@H]2[C@@H]3C=C(C)C4=CC(=O)CC[C@]4(C)[C@H]3CC[C@]12C		C[C@]12C[C@H](O)[C@H]3[C@@H](CCC4=CC(=O)CC[C@]34C)[C@@H]1CC[C@]2(O)C(=O)CO	89.76	10.24
57a		C[C@]12CC[C@H]3[C@@H](CCC4=C3C=CC(O)=C4)[C@@H]1CC[C@@H]2O		C[C@]12CC[C@H]3[C@@H](CCC4=C3C=CC(O)=C4)[C@@H]1C[C@@H](O)[C@@H]2O	93.75	6.25
58a		CC1(C)O[C@@H]2C[C@H]3[C@@H]4C[C@H](F)C5=CC(=O)C=C[C@]5(C)[C@@]4(F)[C@@H](O)C[C@]3(C)[C@@]2(O1)C(=O)CO		CC1(C)O[C@@H]2C[C@H]3[C@@H]4C[C@H](F)C5=CC(=O)C=C[C@]5(C)[C@H]4[C@@H](O)C[C@]3(C)[C@@]2(O1)C(=O)CO	97.65	2.35
59a		OC12CC3CC(C1)CC(C3)(C2)NCC(=O)N1CCC[C@H]1C#N		N[C@@H](CCCNC(N)=N)C(O)=O	0.78	99.22
60a		CN(C)CC[C@@H](C1=CC=C(Br)C=C1)C1=CC=CC=N1		CN(C)CCOC(C1=CC=C(Cl)C=C1)C1=CC=CC=N1	81.1	18.9
61a		OC1N=C(C2=CC=CC=C2Cl)C2=C(NC1=O)C=CC(Cl)=C2		CN1CC[C@]23[C@H]4OC5=C(O)C=CC(C[C@@H]1[C@]2(O)CCC4=O)=C35	2.34	97.66
62a		N[C@@H](CC1=CC=CC=C1)C(O)=O		CC(C)CC1=CC=C(C=C1)C(C)C(O)=O	17.97	82.03
63a		NCCCC[C@H](N)C(O)=O		Cl.ClC1=C(Cl)C2=C(C=C1)N=C1NC(=O)CN1C2	0	100
64a		[Na+].OC1=CC=CC=C1C([O-])=O		CC1=CC(=O)C2=CC=CC=C2C1=O	2.34	97.66
65a		C[C@H]1C[C@H]2[C@@H]3CC[C@](O)(C(C)=O)[C@@]3(C)C[C@H](O)[C@]2(F)[C@@]2(C)C=CC(=O)C=C12		C[C@H]1C[C@H]2[C@@H]3CCC4=CC(=O)C=C[C@]4(C)[C@@]3(F)[C@@H](O)C[C@]2(C)[C@@]1(O)C(=O)CO	90.63	9.37
66a		CC1=C(C(=O)N[C@H]2[C@H]3SC(C)(C)[C@@H](N3C2=O)C(O)=O)C(=NO1)C1=CC=CC=C1Cl		CC1=C(C(=O)N[C@H]2[C@H]3SC(C)(C)[C@@H](N3C2=O)C(O)=O)C(=NO1)C1=C(Cl)C=CC=C1Cl	93.75	6.25
67a		COC1=C2O[C@H]3C(=O)CC[C@@]4(O)[C@H]5CC(C=C1)=C2[C@@]34CCN5C		COC1=C2O[C@H]3C(=O)CC[C@H]4[C@H]5CC(C=C1)=C2[C@@]34CCN5C	92.19	7.81
68a		CC1(C)O[C@@H]2C[C@H]3[C@@H]4CCC5=CC(=O)C=C[C@]5(C)[C@H]4[C@@H](O)C[C@]3(C)[C@@]2(O1)C(=O)CO		C[C@]12C[C@H](O)[C@H]3[C@@H](CCC4=CC(=O)C=C[C@]34C)[C@@H]1CC[C@]2(O)C(=O)CO	72.22	27.78
69a		CCN(CC)CC#CCOC(=O)C(O)(C1CCCCC1)C1=CC=CC=C1		CN(C)CCOC(=O)C(C1=CC=CC=C1)C1(O)CCCC1	37.5	62.5
70a		COC1=NC(OC)=NC(NS(=O)(=O)C2=CC=C(N)C=C2)=C1		CC1=C(CCO)SC=[N+]1CC1=CN=C(C)N=C1N	8.59	91.41
71a		CC(C)NCC(O)COC1=CC=C(CCOCC2CC2)C=C1		COCCC1=CC=C(OCC(O)CNC(C)C)C=C1	95.31	4.69
72a		COC(=O)C1=C(NC(C)=C(C1C1=CC(=CC=C1)[N+]([O-])=O)C(=O)OC(C)C)C#N		COC(=O)C1=C(C)NC(C)=C(C1C1=CC=CC=C1[N+]([O-])=O)C(=O)OC	66.41	33.59
73a		N[C@@H](CC1=CN=CN1)C(O)=O		CC(C)(N)CC1=CC=CC=C1	3.91	96.09
74a		N[C@@H](CC1=CN=CN1)C(O)=O		CC1=NC=C(CO)C(CO)=C1O	0.78	99.22
75a		CCOC(=O)[C@H](CCC1=CC=CC=C1)N[C@@H](C)C(=O)N1CC2(C[C@H]1C(O)=O)SCCS2		CCOC(=O)[C@@H](CCC1=CC=CC=C1)N[C@@H](C)C(=O)N1CCC[C@H]1C(O)=O	53.13	46.87
76a		CCC1C2=CC(OC)=C(OC)C=C2C(=NN=C1C)C1=CC(OC)=C(OC)C=C1		CC(C1=C(CCN(C)C)CC2=CC=CC=C12)C1=CC=CC=N1	6.25	93.75
77a		CC(CN(C)C)CN1C2=CC=CC=C2SC2=CC=CC=C12		COC1=CC2=C(SC3=C(C=CC=C3)N2C[C@H](C)CN(C)C)C=C1	91.41	8.59
78a		C[C@@H]1CC(=O)NN=C1C1=CC=C(NN=C(C#N)C#N)C=C1		O[C@@H](CNCCCCC1=CC=C(O)C=C1)C1=CC(O)=C(O)C=C1	3.13	96.87
79a		CN1CCN(CC(=O)N2C3=CC=CC=C3C(=O)NC3=C2N=CC=C3)CC1		CN(C)CC[C@@H](C1=CC=C(Br)C=C1)C1=CC=CC=N1	3.91	96.09
80a		CCOC(=O)C1(CCN(C)CC1)C1=CC=CC=C1		CCOC(=O)C1(CCN(C)CC1)C1=CC=CC=C1	99.21	0.79
81a		[Br-].C[N+]1(C)[C@H]2CC[C@@H]1C[C@@H](C2)OC(=O)C(O)C1=CC=CC=C1		CCOC1=CC=CC=C1OCCN[C@H](C)CC1=CC(=C(OC)C=C1)S(N)(=O)=O	2.34	97.66
82a		OC[C@H]1O[C@H](C[C@@H]1O)N1C=C(I)C(=O)NC1=O		CC1=CN([C@@H]2C[C@@H](O)[C@H](CO)O2)C(=O)NC1=O	85.94	14.06
83a		COC1=C2N(C=C(C(O)=O)C(=O)C2=CC(F)=C1N1C[C@@H]2CCCN[C@@H]2C1)C1CC1		CCN1C=C(C(O)=O)C(=O)C2=CC(F)=C(C=C12)N1CCNCC1	55.91	44.09
84a		CCCC(C)C1(CC)C(=O)NC(=O)NC1=O		CCC[C@@H](C)C1(CC=C)C(=O)NC(=O)NC1=O	91.41	8.59
85a		NCCCC[C@H](N)C(O)=O		NCCC[C@H](N)C(O)=O	93.75	6.25
86a		CC(CNC1CCCCC1)OC(=O)C1=CC=CC=C1		N[C@@H](CCCNC(N)=O)C(O)=O	2.36	97.64
87a		C[C@](N)(CC1=CC(O)=C(O)C=C1)C(O)=O		N[C@@H](CC1=CC=C(O)C=C1)C(O)=O	85.04	14.96
88a		N[C@@H](CCC(N)=O)C(O)=O		NC1=NC(=O)N(C[C@@H](CO)OCP(O)(O)=O)C=C1	3.15	96.85
89a		CCC(=O)C1=CC2=C(SC3=CC=CC=C3N2CCCN2CCN(CCO)CC2)C=C1		CC(=O)C1=CC=C2SC3=C(C=CC=C3)N(CCCN3CCN(CCO)CC3)C2=C1	97.64	2.36
90a		CCC(NC(C)C)C(O)C1=CC(O)=C(O)C=C1		CCNC1CC(C)S(=O)(=O)C2=C1C=C(S2)S(N)(=O)=O	0.79	99.21
91a		CN1C2=C(C=C(C=C2)[N+]([O-])=O)C(=NCC1=O)C1=CC=CC=C1F		CN1C2=C(C=C(Cl)C=C2)C(=NCC1=O)C1=CC=CC=C1	86.61	13.39
92a		C[C@]12C[C@H](O)[C@H]3[C@@H](CCC4=CC(=O)CC[C@]34C)[C@@H]1CC[C@]2(O)C(=O)CO		C[C@]12C[C@H](O)[C@H]3[C@@H](CCC4=CC(=O)C=C[C@]34C)[C@@H]1CC[C@]2(O)C(=O)CO	92.97	7.03
93a		CC1(C)SC2C(NC(=O)C(N=[N+]=[N-])C3=CC=CC=C3)C(=O)N2C1C(O)=O		CC(CNC1CCCCC1)OC(=O)C1=CC=CC=C1	1.56	98.44
94a		CC1=CC(OCC(O)CNC(C)(C)C)=C(Cl)C=C1		CC(C)(C)NCC(O)COC1=CC=CC2=C1C[C@H](O)[C@H](O)C2	46.09	53.91
95a		CNCCC=C1C2=CC=CC=C2CCC2=CC=CC=C12		CN(C)CCCC1(OCC2=C1C=CC(=C2)C#N)C1=CC=C(F)C=C1	5.51	94.49
96a		CCC(=O)O[C@@]1([C@@H](C)C[C@H]2[C@@H]3CCC4=CC(=O)C=C[C@]4(C)[C@@]3(F)[C@@H](O)C[C@]12C)C(=O)CCl		CC(=O)S[C@@H]1CC2=CC(=O)CC[C@]2(C)[C@H]2CC[C@@]3(C)[C@@H](CC[C@@]33CCC(=O)O3)[C@H]12	34.13	65.87
97a		C[C@H](N)[C@H](O)C1=CC(O)=C(O)C=C1		C[C@@H](N)[C@@H](O)C1=CC=CC=C1	74.8	25.2
98a		CCOC(=O)C1(CCN(C)CC1)C1=CC=CC=C1		N[C@@H](CC1=CC=C(O)C=C1)C(O)=O	1.59	98.41
99a		CC1(C)O[C@@H]2C[C@H]3[C@@H]4C[C@H](F)C5=CC(=O)C=C[C@]5(C)[C@H]4[C@@H](O)C[C@]3(C)[C@@]2(O1)C(=O)CO		C[C@H]1C[C@H]2[C@@H]3CC[C@](O)(C(=O)CO)[C@@]3(C)C[C@H](O)[C@@H]2[C@@]2(C)C=CC(=O)C=C12	67.72	32.28
100a		C[C@H]1C[C@H]2[C@@H]3C[C@H](F)C4=CC(=O)C=C[C@]4(C)[C@@]3(F)[C@@H](O)C[C@]2(C)[C@@]1(OC(C)=O)C(=O)COC(C)=O		CC1(C)O[C@@H]2C[C@H]3[C@@H]4C[C@H](F)C5=CC(=O)C=C[C@]5(C)[C@@]4(F)[C@@H](O)C[C@]3(C)[C@@]2(O1)C(=O)CO	76.38	23.62
